# Supplementary material for: CRISPR/Cas9-mediated TOP1 knockout in chicken DF-1 cells reveals its critical role in apoptosis regulation and genomic stability
Source: J Anim Sci. 2025 Sep 15;104:skaf315. doi: 10.1093/jas/skaf315 (PMC12863936; doi:10.1093/jas/skaf315)
Supplement: skaf315_Supplementary_Data [file skaf315_supplementary_data.zip]

Archive with 4 entries (4 files):
- 04-Dec-2025_051351_Supplementary_Figure_Legends.docx
- Supplementary_Figure_Legends.docx
- 03-Dec-2025_054829_Supplementary_Figure_Legends.docx
- Supplement_Data.zip
